# Supplementary material for: Hemorrhoids and cardiovascular disease: A bidirectional Mendelian randomization study
Source: Open Med (Wars). 2025 Aug 19;20(1):20251256. doi: 10.1515/med-2025-1256 (PMC12413786; doi:10.1515/med-2025-1256)
Supplement: Supplementary Table [file med-2025-1256-sm.xlsx]

## Sheet: Table S1
Table S1. Overview of the source of outcome and exposure data
Trait	GWAS ID	Sample size（case/control）	Number of SNPs	Population
Arrhythmia	ebi-a-GCST90038611	484598	9587836	NA
Heart failure	ebi-a-GCST009541	977323	7773021	European
Myocardial infarction	GCST011365	14,825 / 44,000	8106745	European
Atrial fibrillation	GCST006414	60,620 /970,216	33519037	European
Coronary artery disease	GCST003116	60,801/23,504	NA	NA
Hemorrhoids	GCST90014033	218,920/725,213	8424267	European
NA: not available.

## Sheet: Table S2
Table S2. Comprehensive Instrument Variable (IV) Information for Forward Analysis
chr.exposure	pos.exposure	beta.exposure	se.exposure	pval.exposure	samplesize.exposure	id.exposure	SNP	effect_allele.exposure	other_allele.exposure	eaf.exposure	exposure	mr_keep.exposure	pval_origin.exposure	data_source.exposure
1	169090748	-0.1428	0.013	5.87895e-28	944133	ebi-a-GCST90014033	rs145163454	C	T	0.0252	Haemorrhoidal disease || id:ebi-a-GCST90014033	TRUE	reported	igd
1	40275089	0.0574	0.0048	3.87525e-33	944133	ebi-a-GCST90014033	rs11585073	T	A	0.2451	Haemorrhoidal disease || id:ebi-a-GCST90014033	TRUE	reported	igd
1	95237528	-0.0344	0.0048	6.36063e-13	944133	ebi-a-GCST90014033	rs11578225	A	G	0.2141	Haemorrhoidal disease || id:ebi-a-GCST90014033	TRUE	reported	igd
1	204533284	0.0255	0.0043	2.81099e-09	944133	ebi-a-GCST90014033	rs4951080	G	A	0.677	Haemorrhoidal disease || id:ebi-a-GCST90014033	TRUE	reported	igd
1	219642109	-0.0251	0.0043	4.26904e-09	944133	ebi-a-GCST90014033	rs2605097	A	C	0.6998	Haemorrhoidal disease || id:ebi-a-GCST90014033	TRUE	reported	igd
2	20867744	0.0345	0.0044	7.21606e-15	944133	ebi-a-GCST90014033	rs7594056	G	A	0.6858	Haemorrhoidal disease || id:ebi-a-GCST90014033	TRUE	reported	igd
2	20878105	-0.0259	0.0041	2.33502e-10	944133	ebi-a-GCST90014033	rs9306894	G	A	0.3664	Haemorrhoidal disease || id:ebi-a-GCST90014033	TRUE	reported	igd
2	63007059	0.024	0.0042	9.10102e-09	944133	ebi-a-GCST90014033	rs10153716	G	A	0.3441	Haemorrhoidal disease || id:ebi-a-GCST90014033	TRUE	reported	igd
2	67900116	0.0505	0.0085	2.37898e-09	944133	ebi-a-GCST90014033	rs2861709	G	A	0.0591	Haemorrhoidal disease || id:ebi-a-GCST90014033	TRUE	reported	igd
2	112770799	0.0319	0.0047	1.48013e-11	944133	ebi-a-GCST90014033	rs57116599	A	G	0.225	Haemorrhoidal disease || id:ebi-a-GCST90014033	TRUE	reported	igd
2	174008623	-0.0259	0.0041	3.83001e-10	944133	ebi-a-GCST90014033	rs13017210	T	A	0.3859	Haemorrhoidal disease || id:ebi-a-GCST90014033	TRUE	reported	igd
2	191435716	0.0255	0.0046	2.47201e-08	944133	ebi-a-GCST90014033	rs34417560	T	A	0.2476	Haemorrhoidal disease || id:ebi-a-GCST90014033	TRUE	reported	igd
2	45775995	0.0261	0.0041	2.97701e-10	944133	ebi-a-GCST90014033	rs728327	C	T	0.6555	Haemorrhoidal disease || id:ebi-a-GCST90014033	TRUE	reported	igd
2	190150205	0.0479	0.0084	9.95199e-09	944133	ebi-a-GCST90014033	rs16831319	C	T	0.059	Haemorrhoidal disease || id:ebi-a-GCST90014033	TRUE	reported	igd
2	32849207	0.0236	0.0042	1.985e-08	944133	ebi-a-GCST90014033	rs6723226	G	A	0.3513	Haemorrhoidal disease || id:ebi-a-GCST90014033	TRUE	reported	igd
2	145818064	0.0244	0.0043	1.036e-08	944133	ebi-a-GCST90014033	rs7423637	T	A	0.3086	Haemorrhoidal disease || id:ebi-a-GCST90014033	TRUE	reported	igd
2	160960058	-0.0264	0.0039	2.0408e-11	944133	ebi-a-GCST90014033	rs4233681	C	T	0.478	Haemorrhoidal disease || id:ebi-a-GCST90014033	TRUE	reported	igd
2	176970456	-0.0362	0.0042	1.07103e-17	944133	ebi-a-GCST90014033	rs847148	T	A	0.3198	Haemorrhoidal disease || id:ebi-a-GCST90014033	TRUE	reported	igd
3	53062661	0.0399	0.004	1.22914e-23	944133	ebi-a-GCST90014033	rs9847710	C	T	0.4149	Haemorrhoidal disease || id:ebi-a-GCST90014033	TRUE	reported	igd
3	156798775	-0.0346	0.004	5.02227e-18	944133	ebi-a-GCST90014033	rs900400	C	T	0.4116	Haemorrhoidal disease || id:ebi-a-GCST90014033	TRUE	reported	igd
3	160301772	0.023	0.004	9.52292e-09	944133	ebi-a-GCST90014033	rs4679900	T	C	0.554	Haemorrhoidal disease || id:ebi-a-GCST90014033	TRUE	reported	igd
3	14837473	-0.0375	0.0064	4.43404e-09	944133	ebi-a-GCST90014033	rs1689549	C	T	0.1071	Haemorrhoidal disease || id:ebi-a-GCST90014033	TRUE	reported	igd
3	70909494	-0.0317	0.0042	6.32849e-14	944133	ebi-a-GCST90014033	rs2597301	G	C	0.679	Haemorrhoidal disease || id:ebi-a-GCST90014033	TRUE	reported	igd
3	114500255	0.0263	0.0044	1.95898e-09	944133	ebi-a-GCST90014033	rs9853475	A	G	0.7174	Haemorrhoidal disease || id:ebi-a-GCST90014033	TRUE	reported	igd
3	111477348	0.0309	0.004	9.517e-15	944133	ebi-a-GCST90014033	rs6792493	G	A	0.412	Haemorrhoidal disease || id:ebi-a-GCST90014033	TRUE	reported	igd
4	75656079	-0.0267	0.0047	1.14301e-08	944133	ebi-a-GCST90014033	rs11942410	T	C	0.2552	Haemorrhoidal disease || id:ebi-a-GCST90014033	TRUE	reported	igd
4	106144735	-0.0281	0.0041	5.04894e-12	944133	ebi-a-GCST90014033	rs6839705	C	A	0.6277	Haemorrhoidal disease || id:ebi-a-GCST90014033	TRUE	reported	igd
4	126924999	-0.0327	0.0049	3.34811e-11	944133	ebi-a-GCST90014033	rs17824374	C	T	0.198	Haemorrhoidal disease || id:ebi-a-GCST90014033	TRUE	reported	igd
4	8405314	-0.0245	0.0039	4.41499e-10	944133	ebi-a-GCST90014033	rs2631752	G	C	0.5014	Haemorrhoidal disease || id:ebi-a-GCST90014033	TRUE	reported	igd
4	39491521	-0.0232	0.004	5.90704e-09	944133	ebi-a-GCST90014033	rs2687965	A	G	0.4949	Haemorrhoidal disease || id:ebi-a-GCST90014033	TRUE	reported	igd
4	95948204	-0.0245	0.0039	4.689e-10	944133	ebi-a-GCST90014033	rs28663472	T	C	0.4507	Haemorrhoidal disease || id:ebi-a-GCST90014033	TRUE	reported	igd
4	124746377	0.0245	0.0042	4.19402e-09	944133	ebi-a-GCST90014033	rs2060285	A	C	0.3365	Haemorrhoidal disease || id:ebi-a-GCST90014033	TRUE	reported	igd
4	145515769	-0.0282	0.004	2.53221e-12	944133	ebi-a-GCST90014033	rs1542726	C	A	0.5754	Haemorrhoidal disease || id:ebi-a-GCST90014033	TRUE	reported	igd
5	93555761	-0.0349	0.006	6.017e-09	944133	ebi-a-GCST90014033	rs6867042	T	C	0.1252	Haemorrhoidal disease || id:ebi-a-GCST90014033	TRUE	reported	igd
5	97656313	0.0249	0.0044	1.18801e-08	944133	ebi-a-GCST90014033	rs12654883	T	C	0.2988	Haemorrhoidal disease || id:ebi-a-GCST90014033	TRUE	reported	igd
5	667620	-0.0387	0.0053	2.36919e-13	944133	ebi-a-GCST90014033	rs72707023	A	G	0.1777	Haemorrhoidal disease || id:ebi-a-GCST90014033	TRUE	reported	igd
5	15757570	-0.0327	0.0057	7.62009e-09	944133	ebi-a-GCST90014033	rs61026653	G	A	0.1388	Haemorrhoidal disease || id:ebi-a-GCST90014033	TRUE	reported	igd
5	164631794	0.0366	0.0059	7.33297e-10	944133	ebi-a-GCST90014033	rs12153515	T	C	0.1274	Haemorrhoidal disease || id:ebi-a-GCST90014033	TRUE	reported	igd
5	50726027	-0.0441	0.0056	5.90881e-15	944133	ebi-a-GCST90014033	rs62368263	C	T	0.1426	Haemorrhoidal disease || id:ebi-a-GCST90014033	TRUE	reported	igd
6	152408659	0.04	0.0071	2.01099e-08	944133	ebi-a-GCST90014033	rs9322356	A	G	0.0837	Haemorrhoidal disease || id:ebi-a-GCST90014033	TRUE	reported	igd
6	134202690	-0.0257	0.0043	2.67898e-09	944133	ebi-a-GCST90014033	rs2327426	C	T	0.2949	Haemorrhoidal disease || id:ebi-a-GCST90014033	TRUE	reported	igd
6	152044884	-0.0271	0.0046	2.913e-09	944133	ebi-a-GCST90014033	rs7749659	G	A	0.2459	Haemorrhoidal disease || id:ebi-a-GCST90014033	TRUE	reported	igd
6	1775714	-0.0511	0.0044	1.50904e-31	944133	ebi-a-GCST90014033	rs722587	T	A	0.2831	Haemorrhoidal disease || id:ebi-a-GCST90014033	TRUE	reported	igd
6	117780158	0.0278	0.004	1.93999e-12	944133	ebi-a-GCST90014033	rs2180811	A	T	0.4831	Haemorrhoidal disease || id:ebi-a-GCST90014033	TRUE	reported	igd
6	17387538	0.0372	0.0053	2.30091e-12	944133	ebi-a-GCST90014033	rs10807610	C	A	0.1772	Haemorrhoidal disease || id:ebi-a-GCST90014033	TRUE	reported	igd
6	30065149	-0.0243	0.0043	1.75501e-08	944133	ebi-a-GCST90014033	rs1156533	G	A	0.2952	Haemorrhoidal disease || id:ebi-a-GCST90014033	TRUE	reported	igd
6	169616112	0.0291	0.0042	4.95564e-12	944133	ebi-a-GCST90014033	rs3253	T	C	0.3202	Haemorrhoidal disease || id:ebi-a-GCST90014033	TRUE	reported	igd
7	100632790	-0.0569	0.0058	1.29688e-22	944133	ebi-a-GCST90014033	rs4556017	T	C	0.8556	Haemorrhoidal disease || id:ebi-a-GCST90014033	TRUE	reported	igd
7	102489456	0.0335	0.0041	2.30515e-16	944133	ebi-a-GCST90014033	rs56269620	G	A	0.3585	Haemorrhoidal disease || id:ebi-a-GCST90014033	TRUE	reported	igd
7	40396300	0.028	0.0039	1.22687e-12	944133	ebi-a-GCST90014033	rs6462976	C	T	0.5403	Haemorrhoidal disease || id:ebi-a-GCST90014033	TRUE	reported	igd
7	127300668	0.0279	0.0042	3.55386e-11	944133	ebi-a-GCST90014033	rs806169	G	C	0.6743	Haemorrhoidal disease || id:ebi-a-GCST90014033	TRUE	reported	igd
7	55124829	-0.0294	0.004	3.37598e-13	944133	ebi-a-GCST90014033	rs7795564	A	G	0.3923	Haemorrhoidal disease || id:ebi-a-GCST90014033	TRUE	reported	igd
7	73319809	-0.0379	0.0044	3.18273e-18	944133	ebi-a-GCST90014033	rs11770437	T	C	0.3592	Haemorrhoidal disease || id:ebi-a-GCST90014033	TRUE	reported	igd
7	73440241	0.0558	0.0087	1.692e-10	944133	ebi-a-GCST90014033	rs3757582	C	T	0.056	Haemorrhoidal disease || id:ebi-a-GCST90014033	TRUE	reported	igd
8	22467760	0.0263	0.0042	3.42602e-10	944133	ebi-a-GCST90014033	rs13271626	G	C	0.3295	Haemorrhoidal disease || id:ebi-a-GCST90014033	TRUE	reported	igd
8	71682583	-0.0525	0.004	4.59515e-39	944133	ebi-a-GCST90014033	rs1838392	G	T	0.6098	Haemorrhoidal disease || id:ebi-a-GCST90014033	TRUE	reported	igd
8	145028587	0.0281	0.0042	1.6661e-11	944133	ebi-a-GCST90014033	rs58579887	C	T	0.4046	Haemorrhoidal disease || id:ebi-a-GCST90014033	TRUE	reported	igd
8	6363623	-0.0247	0.0039	3.52501e-10	944133	ebi-a-GCST90014033	rs17077194	C	G	0.4818	Haemorrhoidal disease || id:ebi-a-GCST90014033	TRUE	reported	igd
8	130717755	0.0331	0.0055	1.662e-09	944133	ebi-a-GCST90014033	rs10956488	G	A	0.1519	Haemorrhoidal disease || id:ebi-a-GCST90014033	TRUE	reported	igd
8	6645793	-0.036	0.0042	2.34693e-17	944133	ebi-a-GCST90014033	rs2912053	C	G	0.6017	Haemorrhoidal disease || id:ebi-a-GCST90014033	TRUE	reported	igd
9	95489671	0.0243	0.0044	3.06401e-08	944133	ebi-a-GCST90014033	rs755209	A	G	0.2767	Haemorrhoidal disease || id:ebi-a-GCST90014033	TRUE	reported	igd
9	22124504	-0.043	0.0039	7.76247e-28	944133	ebi-a-GCST90014033	rs1333047	T	A	0.5001	Haemorrhoidal disease || id:ebi-a-GCST90014033	TRUE	reported	igd
9	119167220	0.0276	0.0042	6.08836e-11	944133	ebi-a-GCST90014033	rs1858015	T	C	0.6771	Haemorrhoidal disease || id:ebi-a-GCST90014033	TRUE	reported	igd
9	136146046	-0.0574	0.0042	5.62859e-43	944133	ebi-a-GCST90014033	rs677355	A	G	0.3413	Haemorrhoidal disease || id:ebi-a-GCST90014033	TRUE	reported	igd
10	24330805	-0.027	0.0041	3.13979e-11	944133	ebi-a-GCST90014033	rs6482359	G	A	0.6126	Haemorrhoidal disease || id:ebi-a-GCST90014033	TRUE	reported	igd
10	126737579	0.0237	0.0043	4.134e-08	944133	ebi-a-GCST90014033	rs3012065	C	T	0.3216	Haemorrhoidal disease || id:ebi-a-GCST90014033	TRUE	reported	igd
11	70007770	-0.0441	0.0081	4.46098e-08	944133	ebi-a-GCST90014033	rs2186797	C	T	0.0642	Haemorrhoidal disease || id:ebi-a-GCST90014033	TRUE	reported	igd
11	123009751	-0.0341	0.0046	1.19509e-13	944133	ebi-a-GCST90014033	rs4345978	T	G	0.247	Haemorrhoidal disease || id:ebi-a-GCST90014033	TRUE	reported	igd
11	10674044	-0.0342	0.0042	3.91922e-16	944133	ebi-a-GCST90014033	rs4910165	G	C	0.6788	Haemorrhoidal disease || id:ebi-a-GCST90014033	TRUE	reported	igd
11	47663049	0.0248	0.0041	1.689e-09	944133	ebi-a-GCST90014033	rs10838738	G	A	0.3524	Haemorrhoidal disease || id:ebi-a-GCST90014033	TRUE	reported	igd
11	112826867	0.027	0.0041	5.425e-11	944133	ebi-a-GCST90014033	rs2212450	C	T	0.4342	Haemorrhoidal disease || id:ebi-a-GCST90014033	TRUE	reported	igd
12	24439661	-0.0289	0.004	3.31818e-13	944133	ebi-a-GCST90014033	rs4579999	C	T	0.5338	Haemorrhoidal disease || id:ebi-a-GCST90014033	TRUE	reported	igd
12	20297976	-0.0352	0.0058	1.78801e-09	944133	ebi-a-GCST90014033	rs11045079	G	A	0.1359	Haemorrhoidal disease || id:ebi-a-GCST90014033	TRUE	reported	igd
12	114686645	0.0245	0.0039	5.35501e-10	944133	ebi-a-GCST90014033	rs2555004	A	G	0.5115	Haemorrhoidal disease || id:ebi-a-GCST90014033	TRUE	reported	igd
12	54362194	-0.025	0.0042	2.67301e-09	944133	ebi-a-GCST90014033	rs17105613	C	T	0.342	Haemorrhoidal disease || id:ebi-a-GCST90014033	TRUE	reported	igd
12	48177238	-0.0304	0.0046	6.1235e-11	944133	ebi-a-GCST90014033	rs13632	G	A	0.7639	Haemorrhoidal disease || id:ebi-a-GCST90014033	TRUE	reported	igd
12	66409367	-0.0841	0.0059	2.48485e-46	944133	ebi-a-GCST90014033	rs11176001	A	C	0.1293	Haemorrhoidal disease || id:ebi-a-GCST90014033	TRUE	reported	igd
13	51123290	0.0227	0.0041	2.14902e-08	944133	ebi-a-GCST90014033	rs545754	T	A	0.3875	Haemorrhoidal disease || id:ebi-a-GCST90014033	TRUE	reported	igd
13	51445560	-0.0347	0.0041	1.74783e-17	944133	ebi-a-GCST90014033	rs7994724	G	A	0.6294	Haemorrhoidal disease || id:ebi-a-GCST90014033	TRUE	reported	igd
15	33012232	-0.0293	0.004	4.1419e-13	944133	ebi-a-GCST90014033	rs11635984	C	T	0.3907	Haemorrhoidal disease || id:ebi-a-GCST90014033	TRUE	reported	igd
15	96101018	0.0313	0.0042	1.20393e-13	944133	ebi-a-GCST90014033	rs7183672	G	A	0.3203	Haemorrhoidal disease || id:ebi-a-GCST90014033	TRUE	reported	igd
15	67442596	0.0543	0.0046	6.88177e-32	944133	ebi-a-GCST90014033	rs17293632	T	C	0.2373	Haemorrhoidal disease || id:ebi-a-GCST90014033	TRUE	reported	igd
16	15879373	0.0417	0.006	5.19996e-12	944133	ebi-a-GCST90014033	rs6498573	T	C	0.1365	Haemorrhoidal disease || id:ebi-a-GCST90014033	TRUE	reported	igd
16	86629047	-0.0309	0.0045	4.02995e-12	944133	ebi-a-GCST90014033	rs4843407	A	G	0.2662	Haemorrhoidal disease || id:ebi-a-GCST90014033	TRUE	reported	igd
17	12401309	0.0392	0.0062	2.63603e-10	944133	ebi-a-GCST90014033	rs62061554	A	G	0.116	Haemorrhoidal disease || id:ebi-a-GCST90014033	TRUE	reported	igd
17	29681245	0.025	0.004	6.79e-10	944133	ebi-a-GCST90014033	rs2525570	G	A	0.6051	Haemorrhoidal disease || id:ebi-a-GCST90014033	TRUE	reported	igd
17	64284000	-0.0221	0.004	3.359e-08	944133	ebi-a-GCST90014033	rs4423457	A	G	0.4196	Haemorrhoidal disease || id:ebi-a-GCST90014033	TRUE	reported	igd
17	7571752	0.1121	0.018	4.66101e-10	944133	ebi-a-GCST90014033	rs78378222	G	T	0.0125	Haemorrhoidal disease || id:ebi-a-GCST90014033	TRUE	reported	igd
19	44371210	0.0217	0.0039	3.33903e-08	944133	ebi-a-GCST90014033	rs8106090	G	A	0.492	Haemorrhoidal disease || id:ebi-a-GCST90014033	TRUE	reported	igd
19	11262477	0.033	0.0043	2.28507e-14	944133	ebi-a-GCST90014033	rs2421206	G	T	0.3473	Haemorrhoidal disease || id:ebi-a-GCST90014033	TRUE	reported	igd
20	56020599	-0.0303	0.0044	4.17542e-12	944133	ebi-a-GCST90014033	rs34161672	A	G	0.3248	Haemorrhoidal disease || id:ebi-a-GCST90014033	TRUE	reported	igd
21	30613466	0.0272	0.0041	4.45656e-11	944133	ebi-a-GCST90014033	rs2832279	A	C	0.3528	Haemorrhoidal disease || id:ebi-a-GCST90014033	TRUE	reported	igd
22	29740728	0.023	0.0041	1.44601e-08	944133	ebi-a-GCST90014033	rs174767	G	A	0.6157	Haemorrhoidal disease || id:ebi-a-GCST90014033	TRUE	reported	igd

## Sheet: Table S3
				Table S3. Details of SNPs After Matching and Their Effects on Exposure and Outcomes for Forward Analysis
SNP	beta.outcome	se.outcome	samplesize.outcome	pval.outcome	eaf.outcome	effect_allele.outcome	other_allele.outcome	outcome	mr_keep.outcome	pval_origin.outcome	id.outcome	data_source.outcome
rs28663472	-0.0035	0.0066	1030836	0.592199	0.4488	T	C	Atrial fibrillation	TRUE	reported	TsybCe	textfile
rs72707023	-0.0221	0.0091	1030836	0.0145902	0.1839	A	G	Atrial fibrillation	TRUE	reported	TsybCe	textfile
rs62368263	0.0166	0.0095	1030836	0.0796691	0.1407	C	T	Atrial fibrillation	TRUE	reported	TsybCe	textfile
rs4233681	0.0044	0.0066	1030836	0.5098	0.5061	C	T	Atrial fibrillation	TRUE	reported	TsybCe	textfile
rs9847710	0.0132	0.0067	1030836	0.04976	0.4229	C	T	Atrial fibrillation	TRUE	reported	TsybCe	textfile
rs58579887	-0.015	0.0069	1030836	0.0289501	0.3949	C	T	Atrial fibrillation	TRUE	reported	TsybCe	textfile
rs1333047	0.0243	0.0067	1030836	0.000291702	0.4813	T	A	Atrial fibrillation	TRUE	reported	TsybCe	textfile
rs806169	0.0088	0.0071	1030836	0.2104	0.6611	G	C	Atrial fibrillation	TRUE	reported	TsybCe	textfile
rs4345978	0.017	0.0078	1030836	0.0297201	0.2389	T	G	Atrial fibrillation	TRUE	reported	TsybCe	textfile
rs9322356	0.019	0.0114	1030836	0.0976607	0.0921	A	G	Atrial fibrillation	TRUE	reported	TsybCe	textfile
rs6482359	0.005	0.0069	1030836	0.4696	0.6174	G	A	Atrial fibrillation	TRUE	reported	TsybCe	textfile
rs4423457	-0.017	0.0068	1030836	0.0119399	0.4151	A	G	Atrial fibrillation	TRUE	reported	TsybCe	textfile
rs11176001	-0.0083	0.0102	1030836	0.4152	0.1277	A	C	Atrial fibrillation	TRUE	reported	TsybCe	textfile
rs34161672	0.014	0.0073	1030836	0.0560699	0.3325	A	G	Atrial fibrillation	TRUE	reported	TsybCe	textfile
rs2832279	-0.0122	0.007	1030836	0.0830807	0.3671	A	C	Atrial fibrillation	TRUE	reported	TsybCe	textfile
rs728327	-0.0021	0.0069	1030836	0.7652	0.6449	C	T	Atrial fibrillation	TRUE	reported	TsybCe	textfile
rs7594056	-0.0078	0.0074	1030836	0.2928	0.6782	G	A	Atrial fibrillation	TRUE	reported	TsybCe	textfile
rs2631752	0.0069	0.0067	1030836	0.2989	0.5081	G	C	Atrial fibrillation	TRUE	reported	TsybCe	textfile
rs11578225	-0.0155	0.0081	1030836	0.0560506	0.221	A	G	Atrial fibrillation	TRUE	reported	TsybCe	textfile
rs145163454	0.0437	0.0228	1030836	0.0548504	0.0257	C	T	Atrial fibrillation	TRUE	reported	TsybCe	textfile
rs17824374	0.0142	0.0081	1030836	0.0803193	0.2075	C	T	Atrial fibrillation	TRUE	reported	TsybCe	textfile
rs56269620	0.0054	0.0069	1030836	0.4398	0.3582	G	A	Atrial fibrillation	TRUE	reported	TsybCe	textfile
rs3253	0.0073	0.0072	1030836	0.3111	0.3142	T	C	Atrial fibrillation	TRUE	reported	TsybCe	textfile
rs6867042	0.0123	0.0104	1030836	0.2408	0.1169	T	C	Atrial fibrillation	TRUE	reported	TsybCe	textfile
rs2327426	0.0221	0.0072	1030836	0.00218399	0.2979	C	T	Atrial fibrillation	TRUE	reported	TsybCe	textfile
rs13017210	0.012	0.0068	1030836	0.0781394	0.4029	T	A	Atrial fibrillation	TRUE	reported	TsybCe	textfile
rs12153515	-0.0088	0.011	1030836	0.4256	0.1276	T	C	Atrial fibrillation	TRUE	reported	TsybCe	textfile
rs1858015	0.0093	0.0071	1030836	0.1935	0.6724	T	C	Atrial fibrillation	TRUE	reported	TsybCe	textfile
rs755209	-0.0271	0.0074	1030836	0.000251403	0.2773	A	G	Atrial fibrillation	TRUE	reported	TsybCe	textfile
rs10956488	-0.0293	0.0091	1030836	0.001299	0.1579	G	A	Atrial fibrillation	TRUE	reported	TsybCe	textfile
rs7994724	0.0051	0.007	1030836	0.4677	0.6146	G	A	Atrial fibrillation	TRUE	reported	TsybCe	textfile
rs10838738	-0.0002	0.0069	1030836	0.9788	0.3518	G	A	Atrial fibrillation	TRUE	reported	TsybCe	textfile
rs4579999	-0.0036	0.0067	1030836	0.5952	0.5458	C	T	Atrial fibrillation	TRUE	reported	TsybCe	textfile
rs11045079	0.0017	0.01	1030836	0.8643	0.1274	G	A	Atrial fibrillation	TRUE	reported	TsybCe	textfile
rs2555004	-0.0179	0.0067	1030836	0.00730601	0.5121	A	G	Atrial fibrillation	TRUE	reported	TsybCe	textfile
rs2186797	0.0122	0.014	1030836	0.3845	0.0623	C	T	Atrial fibrillation	TRUE	reported	TsybCe	textfile
rs11585073	0.0016	0.0082	1030836	0.8499	0.2394	T	A	Atrial fibrillation	TRUE	reported	TsybCe	textfile
rs34417560	-0.0013	0.0076	1030836	0.8615	0.2516	T	A	Atrial fibrillation	TRUE	reported	TsybCe	textfile
rs1542726	0.0036	0.0068	1030836	0.5971	0.5756	C	A	Atrial fibrillation	TRUE	reported	TsybCe	textfile
rs4951080	0.0303	0.0071	1030836	2.08699e-05	0.6699	G	A	Atrial fibrillation	TRUE	reported	TsybCe	textfile
rs9853475	-0.0203	0.0075	1030836	0.00676503	0.7237	A	G	Atrial fibrillation	TRUE	reported	TsybCe	textfile
rs10807610	-0.011	0.0091	1030836	0.2264	0.1693	C	A	Atrial fibrillation	TRUE	reported	TsybCe	textfile
rs1156533	-0.0039	0.0081	1030836	0.628801	0.3017	G	A	Atrial fibrillation	TRUE	reported	TsybCe	textfile
rs1838392	0.0086	0.0068	1030836	0.2064	0.5997	G	T	Atrial fibrillation	TRUE	reported	TsybCe	textfile
rs6462976	0.0043	0.0066	1030836	0.514	0.5451	C	T	Atrial fibrillation	TRUE	reported	TsybCe	textfile
rs4556017	0.0301	0.0098	1030836	0.00207998	0.8359	T	C	Atrial fibrillation	TRUE	reported	TsybCe	textfile
rs13632	0.0014	0.0081	1030836	0.8576	0.7648	G	A	Atrial fibrillation	TRUE	reported	TsybCe	textfile
rs7795564	-0.0003	0.0069	1030836	0.9675	0.3983	A	G	Atrial fibrillation	TRUE	reported	TsybCe	textfile
rs78378222	0.0324	0.0309	1030836	0.2941	0.0157	G	T	Atrial fibrillation	TRUE	reported	TsybCe	textfile
rs4843407	-0.0098	0.0076	1030836	0.1998	0.2563	A	G	Atrial fibrillation	TRUE	reported	TsybCe	textfile
rs1689549	-0.0224	0.0105	1030836	0.0322003	0.119	C	T	Atrial fibrillation	TRUE	reported	TsybCe	textfile
rs2861709	0.0025	0.0143	1030836	0.8583	0.0602	G	A	Atrial fibrillation	TRUE	reported	TsybCe	textfile
rs2597301	-0.0058	0.0072	1030836	0.4203	0.6793	G	C	Atrial fibrillation	TRUE	reported	TsybCe	textfile
rs57116599	-0.0165	0.0081	1030836	0.0412696	0.2251	A	G	Atrial fibrillation	TRUE	reported	TsybCe	textfile
rs847148	0.0013	0.0073	1030836	0.8531	0.3145	T	A	Atrial fibrillation	TRUE	reported	TsybCe	textfile
rs9306894	0.005	0.0069	1030836	0.4686	0.355	G	A	Atrial fibrillation	TRUE	reported	TsybCe	textfile
rs6792493	-0.0102	0.0068	1030836	0.1313	0.4162	G	A	Atrial fibrillation	TRUE	reported	TsybCe	textfile
rs61026653	-0.0122	0.0095	1030836	0.2008	0.1406	G	A	Atrial fibrillation	TRUE	reported	TsybCe	textfile
rs11942410	0.005	0.0078	1030836	0.5213	0.2504	T	C	Atrial fibrillation	TRUE	reported	TsybCe	textfile
rs12654883	0.0111	0.0074	1030836	0.1301	0.294	T	C	Atrial fibrillation	TRUE	reported	TsybCe	textfile
rs2912053	-0.0095	0.0071	1030836	0.1819	0.5965	C	G	Atrial fibrillation	TRUE	reported	TsybCe	textfile
rs13271626	-0.0069	0.0071	1030836	0.3293	0.3241	G	C	Atrial fibrillation	TRUE	reported	TsybCe	textfile
rs2060285	0.0005	0.007	1030836	0.9481	0.3256	A	C	Atrial fibrillation	TRUE	reported	TsybCe	textfile
rs11770437	0.0002	0.0069	1030836	0.9745	0.377	T	C	Atrial fibrillation	TRUE	reported	TsybCe	textfile
rs17293632	-0.0232	0.0079	1030836	0.00319801	0.2362	T	C	Atrial fibrillation	TRUE	reported	TsybCe	textfile
rs11635984	0.0213	0.0069	1030836	0.00201702	0.4108	C	T	Atrial fibrillation	TRUE	reported	TsybCe	textfile
rs2212450	-0.0015	0.0068	1030836	0.8218	0.4248	C	T	Atrial fibrillation	TRUE	reported	TsybCe	textfile
rs2421206	-0.0176	0.0074	1030836	0.0180198	0.327	G	T	Atrial fibrillation	TRUE	reported	TsybCe	textfile
rs545754	-0.0041	0.0068	1030836	0.5518	0.3876	T	A	Atrial fibrillation	TRUE	reported	TsybCe	textfile
rs8106090	-0.001	0.0067	1030836	0.8795	0.4972	G	A	Atrial fibrillation	TRUE	reported	TsybCe	textfile
rs2605097	0.0023	0.0071	1030836	0.7493	0.6688	A	C	Atrial fibrillation	TRUE	reported	TsybCe	textfile
rs10153716	0.0175	0.007	1030836	0.0132099	0.3228	G	A	Atrial fibrillation	TRUE	reported	TsybCe	textfile
rs722587	-0.0079	0.0073	1030836	0.2759	0.2984	T	A	Atrial fibrillation	TRUE	reported	TsybCe	textfile
rs6839705	-0.0044	0.0069	1030836	0.5215	0.6504	C	A	Atrial fibrillation	TRUE	reported	TsybCe	textfile
rs2687965	-0.004	0.0066	1030836	0.5483	0.5016	A	G	Atrial fibrillation	TRUE	reported	TsybCe	textfile
rs2180811	-0.0224	0.0066	1030836	0.000717497	0.4871	A	T	Atrial fibrillation	TRUE	reported	TsybCe	textfile
rs7423637	-0.0103	0.0072	1030836	0.1533	0.2986	T	A	Atrial fibrillation	TRUE	reported	TsybCe	textfile
rs900400	-0.0134	0.0068	1030836	0.0500196	0.3895	C	T	Atrial fibrillation	TRUE	reported	TsybCe	textfile
rs4679900	0.0067	0.0067	1030836	0.3217	0.5543	T	C	Atrial fibrillation	TRUE	reported	TsybCe	textfile
rs6723226	-0.0103	0.0071	1030836	0.1456	0.3379	G	A	Atrial fibrillation	TRUE	reported	TsybCe	textfile
rs16831319	0.0188	0.0138	1030836	0.1708	0.0599	C	T	Atrial fibrillation	TRUE	reported	TsybCe	textfile
rs3757582	0.0349	0.0139	1030836	0.0119501	0.0584	C	T	Atrial fibrillation	TRUE	reported	TsybCe	textfile
rs7749659	-0.0278	0.0076	1030836	0.000243703	0.2609	G	A	Atrial fibrillation	TRUE	reported	TsybCe	textfile
rs4910165	-0.0169	0.0071	1030836	0.0181698	0.6648	G	C	Atrial fibrillation	TRUE	reported	TsybCe	textfile
rs17077194	0.0049	0.0067	1030836	0.457999	0.4853	C	G	Atrial fibrillation	TRUE	reported	TsybCe	textfile
rs3012065	0.0092	0.0073	1030836	0.2099	0.3076	C	T	Atrial fibrillation	TRUE	reported	TsybCe	textfile
rs174767	0.0006	0.007	1030836	0.931	0.6163	G	A	Atrial fibrillation	TRUE	reported	TsybCe	textfile
rs62061554	-0.0019	0.0103	1030836	0.8497	0.1241	A	G	Atrial fibrillation	TRUE	reported	TsybCe	textfile
rs7183672	0.0206	0.0072	1030836	0.00452898	0.3227	G	A	Atrial fibrillation	TRUE	reported	TsybCe	textfile
rs17105613	-0.0034	0.0071	1030836	0.637101	0.3316	C	T	Atrial fibrillation	TRUE	reported	TsybCe	textfile
rs6498573	0.0022	0.01	1030836	0.823	0.1267	T	C	Atrial fibrillation	TRUE	reported	TsybCe	textfile
rs2525570	0.002	0.0067	1030836	0.7666	0.5924	G	A	Atrial fibrillation	TRUE	reported	TsybCe	textfile
rs2597301	0.016216	0.009795	42457	0.0978138	0.657811	G	C	Coronary artery disease	TRUE	reported	UrlP1M	textfile
rs2861709	-0.007959	0.0208967	42457	0.703297	0.054844	G	A	Coronary artery disease	TRUE	reported	UrlP1M	textfile
rs12153515	0.007317	0.0147288	42457	0.619344	0.121325	T	C	Coronary artery disease	TRUE	reported	UrlP1M	textfile
rs2060285	0.006297	0.0094973	42457	0.507312	0.35845	A	C	Coronary artery disease	TRUE	reported	UrlP1M	textfile
rs17824374	0.023595	0.0109497	42457	0.0311731	0.217653	C	T	Coronary artery disease	TRUE	reported	UrlP1M	textfile
rs1542726	-0.007801	0.0100253	42457	0.43649	0.620048	C	A	Coronary artery disease	TRUE	reported	UrlP1M	textfile
rs10838738	-0.009561	0.0097863	42457	0.328579	0.336584	G	A	Coronary artery disease	TRUE	reported	UrlP1M	textfile
rs7183672	0.007783	0.0100872	42457	0.440367	0.373795	G	A	Coronary artery disease	TRUE	reported	UrlP1M	textfile
rs4345978	0.00713	0.0111485	42457	0.522466	0.2345	T	G	Coronary artery disease	TRUE	reported	UrlP1M	textfile
rs17077194	0.010309	0.0094626	42457	0.275955	0.448354	C	G	Coronary artery disease	TRUE	reported	UrlP1M	textfile
rs3253	0.007609	0.0097048	42457	0.433014	0.343042	T	C	Coronary artery disease	TRUE	reported	UrlP1M	textfile
rs1838392	-0.004369	0.0096103	42457	0.649385	0.535708	G	T	Coronary artery disease	TRUE	reported	UrlP1M	textfile
rs12654883	0.012895	0.0104478	42457	0.217118	0.305008	T	C	Coronary artery disease	TRUE	reported	UrlP1M	textfile
rs58579887	-0.001438	0.0101654	42457	0.887506	0.395636	C	T	Coronary artery disease	TRUE	reported	UrlP1M	textfile
rs11585073	0.012368	0.0127844	42457	0.33333	0.204786	T	A	Coronary artery disease	TRUE	reported	UrlP1M	textfile
rs9853475	0.000566	0.0100166	42457	0.954938	0.674363	A	G	Coronary artery disease	TRUE	reported	UrlP1M	textfile
rs13017210	-0.023977	0.0099025	42457	0.015465	0.371161	T	A	Coronary artery disease	TRUE	reported	UrlP1M	textfile
rs2605097	0.007145	0.010312	42457	0.488385	0.697309	A	C	Coronary artery disease	TRUE	reported	UrlP1M	textfile
rs7594056	-0.019992	0.0121077	42457	0.0987006	0.713221	G	A	Coronary artery disease	TRUE	reported	UrlP1M	textfile
rs6723226	0.004277	0.0098667	42457	0.664667	0.375086	G	A	Coronary artery disease	TRUE	reported	UrlP1M	textfile
rs11635984	0.001044	0.010274	42457	0.919062	0.342682	C	T	Coronary artery disease	TRUE	reported	UrlP1M	textfile
rs3757582	-0.013847	0.0170817	42457	0.417576	0.078988	C	T	Coronary artery disease	TRUE	reported	UrlP1M	textfile
rs10956488	0.016514	0.011772	42457	0.16067	0.205474	G	A	Coronary artery disease	TRUE	reported	UrlP1M	textfile
rs4910165	0.013182	0.0109225	42457	0.227485	0.697191	G	C	Coronary artery disease	TRUE	reported	UrlP1M	textfile
rs2912053	-0.007135	0.0108443	42457	0.510571	0.614204	C	G	Coronary artery disease	TRUE	reported	UrlP1M	textfile
rs13271626	0.002256	0.0099253	42457	0.820193	0.323343	G	C	Coronary artery disease	TRUE	reported	UrlP1M	textfile
rs62061554	-0.012069	0.0155153	42457	0.436641	0.112191	A	G	Coronary artery disease	TRUE	reported	UrlP1M	textfile
rs2212450	-0.006025	0.0096853	42457	0.533889	0.478852	C	T	Coronary artery disease	TRUE	reported	UrlP1M	textfile
rs72707023	0.004771	0.0136502	42457	0.7267	0.162143	A	G	Coronary artery disease	TRUE	reported	UrlP1M	textfile
rs11045079	0.00996	0.0132808	42457	0.453284	0.138335	G	A	Coronary artery disease	TRUE	reported	UrlP1M	textfile
rs7749659	0.030337	0.0111191	42457	0.00636502	0.231985	G	A	Coronary artery disease	TRUE	reported	UrlP1M	textfile
rs847148	0.003409	0.0111409	42457	0.759612	0.293383	T	A	Coronary artery disease	TRUE	reported	UrlP1M	textfile
rs2186797	-0.009818	0.0231703	42457	0.671761	0.051883	C	T	Coronary artery disease	TRUE	reported	UrlP1M	textfile
rs7994724	0.008664	0.0106423	42457	0.41558	0.647372	G	A	Coronary artery disease	TRUE	reported	UrlP1M	textfile
rs4579999	0.000402	0.009355	42457	0.965724	0.52379	C	T	Coronary artery disease	TRUE	reported	UrlP1M	textfile
rs11176001	-0.004332	0.015864	42457	0.784798	0.112224	A	C	Coronary artery disease	TRUE	reported	UrlP1M	textfile
rs17105613	0.014677	0.0099557	42457	0.140421	0.333345	C	T	Coronary artery disease	TRUE	reported	UrlP1M	textfile
rs4423457	0.01402	0.0094723	42457	0.138847	0.411137	A	G	Coronary artery disease	TRUE	reported	UrlP1M	textfile
rs2421206	0.046525	0.0107748	42457	1.57e-05	0.340881	G	T	Coronary artery disease	TRUE	reported	UrlP1M	textfile
rs8106090	-0.003362	0.0094083	42457	0.720834	0.491166	G	A	Coronary artery disease	TRUE	reported	UrlP1M	textfile
rs34161672	-0.015428	0.0111898	42457	0.167968	0.298215	A	G	Coronary artery disease	TRUE	reported	UrlP1M	textfile
rs3012065	0.00806	0.0102805	42457	0.433037	0.329588	C	T	Coronary artery disease	TRUE	reported	UrlP1M	textfile
rs9847710	0.030463	0.0092746	42457	0.0010215	0.449581	C	T	Coronary artery disease	TRUE	reported	UrlP1M	textfile
rs1689549	0.037192	0.0135361	42457	0.00600316	0.132017	C	T	Coronary artery disease	TRUE	reported	UrlP1M	textfile
rs806169	-0.006802	0.0096983	42457	0.483078	0.637978	G	C	Coronary artery disease	TRUE	reported	UrlP1M	textfile
rs4556017	-0.01364	0.0143367	42457	0.341399	0.854544	T	C	Coronary artery disease	TRUE	reported	UrlP1M	textfile
rs9322356	-0.007467	0.0141336	42457	0.59728	0.115418	A	G	Coronary artery disease	TRUE	reported	UrlP1M	textfile
rs28663472	-0.024539	0.0092464	42457	0.00795683	0.442138	T	C	Coronary artery disease	TRUE	reported	UrlP1M	textfile
rs174767	0.001631	0.0095538	42457	0.864446	0.597522	G	A	Coronary artery disease	TRUE	reported	UrlP1M	textfile
rs6867042	0.007019	0.0154371	42457	0.649337	0.106251	T	C	Coronary artery disease	TRUE	reported	UrlP1M	textfile
rs1333047	0.206316	0.016367	42457	1.97015e-36	0.528773	T	A	Coronary artery disease	TRUE	reported	UrlP1M	textfile
rs2327426	-0.066345	0.0099101	42457	2.16023e-11	0.311292	C	T	Coronary artery disease	TRUE	reported	UrlP1M	textfile
rs900400	0.012519	0.0096125	42457	0.19279	0.385935	C	T	Coronary artery disease	TRUE	reported	UrlP1M	textfile
rs6839705	0.010039	0.009468	42457	0.289004	0.581242	C	A	Coronary artery disease	TRUE	reported	UrlP1M	textfile
rs2687965	0.012008	0.0092127	42457	0.192433	0.508768	A	G	Coronary artery disease	TRUE	reported	UrlP1M	textfile
rs11942410	-0.004068	0.0111213	42457	0.714526	0.235073	T	C	Coronary artery disease	TRUE	reported	UrlP1M	textfile
rs145163454	-0.001206	0.0361579	42457	0.973393	0.022081	C	T	Coronary artery disease	TRUE	reported	UrlP1M	textfile
rs6482359	0.007065	0.009657	42457	0.464417	0.571826	G	A	Coronary artery disease	TRUE	reported	UrlP1M	textfile
rs57116599	-0.012043	0.0114429	42457	0.292594	0.229172	A	G	Coronary artery disease	TRUE	reported	UrlP1M	textfile
rs2832279	-0.010786	0.0096385	42457	0.263119	0.347013	A	C	Coronary artery disease	TRUE	reported	UrlP1M	textfile
rs4843407	-0.008712	0.0105195	42457	0.407572	0.261172	A	G	Coronary artery disease	TRUE	reported	UrlP1M	textfile
rs2525570	-0.009209	0.0093246	42457	0.323348	0.566143	G	A	Coronary artery disease	TRUE	reported	UrlP1M	textfile
rs2555004	-0.010965	0.0093572	42457	0.241267	0.528994	A	G	Coronary artery disease	TRUE	reported	UrlP1M	textfile
rs2180811	-0.005611	0.0092964	42457	0.54613	0.519265	A	T	Coronary artery disease	TRUE	reported	UrlP1M	textfile
rs61026653	-0.011563	0.0133406	42457	0.386077	0.137429	G	A	Coronary artery disease	TRUE	reported	UrlP1M	textfile
rs9306894	0.004504	0.0094973	42457	0.635329	0.368143	G	A	Coronary artery disease	TRUE	reported	UrlP1M	textfile
rs6462976	0.023098	0.0092497	42457	0.0125187	0.555013	C	T	Coronary artery disease	TRUE	reported	UrlP1M	textfile
rs56269620	0.005546	0.0095256	42457	0.560417	0.387504	G	A	Coronary artery disease	TRUE	reported	UrlP1M	textfile
rs4951080	0.00956	0.0097993	42457	0.329274	0.648331	G	A	Coronary artery disease	TRUE	reported	UrlP1M	textfile
rs2631752	-0.005442	0.0092996	42457	0.558424	0.502453	G	C	Coronary artery disease	TRUE	reported	UrlP1M	textfile
rs10807610	0.000484	0.0131907	42457	0.97073	0.176437	C	A	Coronary artery disease	TRUE	reported	UrlP1M	textfile
rs545754	0.015349	0.009745	42457	0.115242	0.361444	T	A	Coronary artery disease	TRUE	reported	UrlP1M	textfile
rs17293632	-0.069682	0.0119632	42457	5.72005e-09	0.204145	T	C	Coronary artery disease	TRUE	reported	UrlP1M	textfile
rs4679900	-0.002555	0.0094908	42457	0.787769	0.521175	T	C	Coronary artery disease	TRUE	reported	UrlP1M	textfile
rs4233681	0.004611	0.0096429	42457	0.632525	0.4449	C	T	Coronary artery disease	TRUE	reported	UrlP1M	textfile
rs62368263	-0.008807	0.0130071	42457	0.498347	0.145952	C	T	Coronary artery disease	TRUE	reported	UrlP1M	textfile
rs13632	0.005882	0.0113038	42457	0.602816	0.751912	G	A	Coronary artery disease	TRUE	reported	UrlP1M	textfile
rs722587	0.010128	0.0101252	42457	0.317176	0.307851	T	A	Coronary artery disease	TRUE	reported	UrlP1M	textfile
rs11770437	0.004362	0.0097026	42457	0.653022	0.362541	T	C	Coronary artery disease	TRUE	reported	UrlP1M	textfile
rs1858015	0.005919	0.0098949	42457	0.549716	0.668962	T	C	Coronary artery disease	TRUE	reported	UrlP1M	textfile
rs755209	0.004558	0.0112897	42457	0.686411	0.260665	A	G	Coronary artery disease	TRUE	reported	UrlP1M	textfile
rs6792493	0.013516	0.0096592	42457	0.161726	0.406479	G	A	Coronary artery disease	TRUE	reported	UrlP1M	textfile
rs16831319	-0.005712	0.017199	42457	0.739805	0.079274	C	T	Coronary artery disease	TRUE	reported	UrlP1M	textfile
rs34417560	0.013713	0.0107444	42457	0.201851	0.262539	T	A	Coronary artery disease	TRUE	reported	UrlP1M	textfile
rs10153716	-0.03177	0.0098569	42457	0.001268	0.349461	G	A	Coronary artery disease	TRUE	reported	UrlP1M	textfile
rs7423637	0.049744	0.0105673	42457	2.50998e-06	0.288375	T	A	Coronary artery disease	TRUE	reported	UrlP1M	textfile
rs728327	-0.016646	0.0095321	42457	0.080757	0.630231	C	T	Coronary artery disease	TRUE	reported	UrlP1M	textfile
rs11578225	0.008269	0.0115558	42457	0.474257	0.199183	A	G	Coronary artery disease	TRUE	reported	UrlP1M	textfile
rs1156533	-0.010336	0.0114461	42457	0.366519	0.315534	G	A	Coronary artery disease	TRUE	reported	UrlP1M	textfile
rs78378222	0.026048	0.0537795	42457	0.628138	0.013783	G	T	Coronary artery disease	TRUE	reported	UrlP1M	textfile
rs6498573	-0.008589	0.0125411	42457	0.493426	0.157105	T	C	Coronary artery disease	TRUE	reported	UrlP1M	textfile
rs7795564	0.0213	0.0100904	42457	0.03478	0.33992	A	G	Coronary artery disease	TRUE	reported	UrlP1M	textfile
rs34417560	0.000188604	0.00028544	484598	0.48	0.250231	T	A	arrhythmia	TRUE	reported	f4Tk6n	textfile
rs17824374	0.000343576	0.000308171	484598	0.25	0.199546	C	T	arrhythmia	TRUE	reported	f4Tk6n	textfile
rs13017210	0.000371187	0.00025475	484598	0.15	0.392203	T	A	arrhythmia	TRUE	reported	f4Tk6n	textfile
rs2861709	-0.000457139	0.000524865	484598	0.4	0.058521	G	A	arrhythmia	TRUE	reported	f4Tk6n	textfile
rs61026653	0.00017021	0.000353415	484598	0.62	0.142093	G	A	arrhythmia	TRUE	reported	f4Tk6n	textfile
rs56269620	6.70782e-05	0.000257197	484598	0.79	0.366826	G	A	arrhythmia	TRUE	reported	f4Tk6n	textfile
rs12153515	-0.000216305	0.000372982	484598	0.57	0.127559	T	C	arrhythmia	TRUE	reported	f4Tk6n	textfile
rs4679900	-9.38831e-05	0.000248718	484598	0.719999	0.541788	T	C	arrhythmia	TRUE	reported	f4Tk6n	textfile
rs1333047	-0.000136001	0.000248303	484598	0.59	0.50426	T	A	arrhythmia	TRUE	reported	f4Tk6n	textfile
rs7183672	0.000210645	0.000263447	484598	0.43	0.343304	G	A	arrhythmia	TRUE	reported	f4Tk6n	textfile
rs2525570	-7.35475e-05	0.00025268	484598	0.75	0.591745	G	A	arrhythmia	TRUE	reported	f4Tk6n	textfile
rs4556017	0.000720178	0.000354282	484598	0.0409996	0.857013	T	C	arrhythmia	TRUE	reported	f4Tk6n	textfile
rs9847710	-8.56748e-05	0.000249503	484598	0.73	0.431031	C	T	arrhythmia	TRUE	reported	f4Tk6n	textfile
rs2597301	0.000206933	0.000268443	484598	0.44	0.679688	G	C	arrhythmia	TRUE	reported	f4Tk6n	textfile
rs2327426	0.0005148	0.000267978	484598	0.0569994	0.307092	C	T	arrhythmia	TRUE	reported	f4Tk6n	textfile
rs4345978	0.00037487	0.000285739	484598	0.2	0.247907	T	G	arrhythmia	TRUE	reported	f4Tk6n	textfile
rs10956488	-5.70344e-05	0.000339041	484598	0.87	0.169107	G	A	arrhythmia	TRUE	reported	f4Tk6n	textfile
rs58579887	0.000300205	0.00025322	484598	0.24	0.408003	C	T	arrhythmia	TRUE	reported	f4Tk6n	textfile
rs677355	-0.000112703	0.000263952	484598	0.69	0.324242	A	G	arrhythmia	TRUE	reported	f4Tk6n	textfile
rs2687965	-0.000216862	0.000247924	484598	0.39	0.500998	A	G	arrhythmia	TRUE	reported	f4Tk6n	textfile
rs11045079	-6.16298e-05	0.000369277	484598	0.85	0.129005	G	A	arrhythmia	TRUE	reported	f4Tk6n	textfile
rs10838738	-0.000329651	0.000259648	484598	0.2	0.343617	G	A	arrhythmia	TRUE	reported	f4Tk6n	textfile
rs9322356	-0.000145733	0.000444888	484598	0.74	0.08463	A	G	arrhythmia	TRUE	reported	f4Tk6n	textfile
rs6462976	-9.12229e-05	0.000247794	484598	0.7	0.543581	C	T	arrhythmia	TRUE	reported	f4Tk6n	textfile
rs11770437	7.19454e-05	0.000256039	484598	0.780001	0.369519	T	C	arrhythmia	TRUE	reported	f4Tk6n	textfile
rs7749659	-0.000621699	0.000288543	484598	0.0340001	0.243688	G	A	arrhythmia	TRUE	reported	f4Tk6n	textfile
rs722587	-1.42681e-05	0.000274503	484598	0.93	0.283738	T	A	arrhythmia	TRUE	reported	f4Tk6n	textfile
rs1156533	-5.64304e-05	0.000264865	484598	0.79	0.320024	G	A	arrhythmia	TRUE	reported	f4Tk6n	textfile
rs6839705	-0.000168615	0.000259828	484598	0.5	0.652576	C	A	arrhythmia	TRUE	reported	f4Tk6n	textfile
rs3012065	-0.000440492	0.000262788	484598	0.0929994	0.329968	C	T	arrhythmia	TRUE	reported	f4Tk6n	textfile
rs2186797	-0.000687284	0.000501843	484598	0.19	0.064552	C	T	arrhythmia	TRUE	reported	f4Tk6n	textfile
rs6482359	0.000269891	0.000256357	484598	0.3	0.617265	G	A	arrhythmia	TRUE	reported	f4Tk6n	textfile
rs12654883	-0.000129596	0.00027166	484598	0.68	0.291001	T	C	arrhythmia	TRUE	reported	f4Tk6n	textfile
rs72707023	-0.000390643	0.000318956	484598	0.23	0.185741	A	G	arrhythmia	TRUE	reported	f4Tk6n	textfile
rs900400	-0.000132153	0.000251502	484598	0.58	0.395994	C	T	arrhythmia	TRUE	reported	f4Tk6n	textfile
rs728327	0.000101847	0.000259732	484598	0.719999	0.65578	C	T	arrhythmia	TRUE	reported	f4Tk6n	textfile
rs7594056	-0.000379693	0.000274283	484598	0.18	0.702548	G	A	arrhythmia	TRUE	reported	f4Tk6n	textfile
rs17293632	-0.000188891	0.000293404	484598	0.49	0.229844	T	C	arrhythmia	TRUE	reported	f4Tk6n	textfile
rs2421206	-0.000551604	0.000266102	484598	0.0369999	0.338874	G	T	arrhythmia	TRUE	reported	f4Tk6n	textfile
rs9306894	-1.85165e-05	0.000258131	484598	0.94	0.353288	G	A	arrhythmia	TRUE	reported	f4Tk6n	textfile
rs4951080	0.000489364	0.000263995	484598	0.061	0.663706	G	A	arrhythmia	TRUE	reported	f4Tk6n	textfile
rs1542726	0.000464082	0.000252514	484598	0.0739997	0.568477	C	A	arrhythmia	TRUE	reported	f4Tk6n	textfile
rs11635984	0.000137999	0.000257376	484598	0.6	0.375633	C	T	arrhythmia	TRUE	reported	f4Tk6n	textfile
rs11176001	9.49184e-05	0.000371709	484598	0.81	0.127074	A	C	arrhythmia	TRUE	reported	f4Tk6n	textfile
rs806169	-2.42532e-05	0.000265938	484598	0.97	0.677028	G	C	arrhythmia	TRUE	reported	f4Tk6n	textfile
rs1838392	-0.000115023	0.000252706	484598	0.66	0.596585	G	T	arrhythmia	TRUE	reported	f4Tk6n	textfile
rs2212450	0.000128473	0.000251702	484598	0.57	0.434961	C	T	arrhythmia	TRUE	reported	f4Tk6n	textfile
rs2912053	3.2252e-05	0.000253507	484598	0.95	0.605382	C	G	arrhythmia	TRUE	reported	f4Tk6n	textfile
rs13271626	-3.69823e-05	0.000263491	484598	0.9	0.324003	G	C	arrhythmia	TRUE	reported	f4Tk6n	textfile
rs11578225	-7.92973e-05	0.000305155	484598	0.79	0.205645	A	G	arrhythmia	TRUE	reported	f4Tk6n	textfile
rs4843407	-0.000419278	0.000281424	484598	0.13	0.263723	A	G	arrhythmia	TRUE	reported	f4Tk6n	textfile
rs78378222	0.000587517	0.00116561	484598	0.6	0.011822	G	T	arrhythmia	TRUE	reported	f4Tk6n	textfile
rs10807610	0.000614661	0.000322442	484598	0.0560003	0.180737	C	A	arrhythmia	TRUE	reported	f4Tk6n	textfile
rs3253	0.000270524	0.000264688	484598	0.29	0.319748	T	C	arrhythmia	TRUE	reported	f4Tk6n	textfile
rs3757582	0.000277706	0.000495854	484598	0.57	0.067526	C	T	arrhythmia	TRUE	reported	f4Tk6n	textfile
rs2631752	-0.000110476	0.000246574	484598	0.64	0.503507	G	C	arrhythmia	TRUE	reported	f4Tk6n	textfile
rs11942410	7.51837e-05	0.000282535	484598	0.79	0.259579	T	C	arrhythmia	TRUE	reported	f4Tk6n	textfile
rs8106090	0.000250912	0.000247477	484598	0.3	0.486775	G	A	arrhythmia	TRUE	reported	f4Tk6n	textfile
rs2605097	-0.000328008	0.000265367	484598	0.22	0.684688	A	C	arrhythmia	TRUE	reported	f4Tk6n	textfile
rs7795564	-0.00010451	0.000254696	484598	0.68	0.384098	A	G	arrhythmia	TRUE	reported	f4Tk6n	textfile
rs2060285	-3.10967e-05	0.000263476	484598	0.93	0.327832	A	C	arrhythmia	TRUE	reported	f4Tk6n	textfile
rs16831319	-0.00012256	0.000524584	484598	0.81	0.060675	C	T	arrhythmia	TRUE	reported	f4Tk6n	textfile
rs7423637	6.59878e-05	0.000268275	484598	0.82	0.303789	T	A	arrhythmia	TRUE	reported	f4Tk6n	textfile
rs11585073	-0.000241773	0.00029006	484598	0.42	0.245678	T	A	arrhythmia	TRUE	reported	f4Tk6n	textfile
rs6723226	-7.59824e-05	0.000258899	484598	0.760001	0.351667	G	A	arrhythmia	TRUE	reported	f4Tk6n	textfile
rs17077194	-0.000281591	0.000247255	484598	0.25	0.480807	C	G	arrhythmia	TRUE	reported	f4Tk6n	textfile
rs28663472	0.000120604	0.00024771	484598	0.66	0.451764	T	C	arrhythmia	TRUE	reported	f4Tk6n	textfile
rs17105613	-2.30426e-05	0.000262015	484598	0.93	0.335572	C	T	arrhythmia	TRUE	reported	f4Tk6n	textfile
rs57116599	-7.20695e-05	0.000295998	484598	0.85	0.228929	A	G	arrhythmia	TRUE	reported	f4Tk6n	textfile
rs2555004	-0.000291354	0.00024776	484598	0.23	0.523993	A	G	arrhythmia	TRUE	reported	f4Tk6n	textfile
rs545754	-1.39069e-05	0.000255005	484598	0.98	0.3816	T	A	arrhythmia	TRUE	reported	f4Tk6n	textfile
rs7994724	4.70951e-05	0.000257415	484598	0.87	0.63214	G	A	arrhythmia	TRUE	reported	f4Tk6n	textfile
rs4579999	-0.000550589	0.000250044	484598	0.0340001	0.532048	C	T	arrhythmia	TRUE	reported	f4Tk6n	textfile
rs6498573	9.89323e-05	0.00036732	484598	0.75	0.130827	T	C	arrhythmia	TRUE	reported	f4Tk6n	textfile
rs4423457	-0.000323703	0.000250642	484598	0.2	0.419249	A	G	arrhythmia	TRUE	reported	f4Tk6n	textfile
rs4910165	-0.000977427	0.000269529	484598	0.000340001	0.698571	G	C	arrhythmia	TRUE	reported	f4Tk6n	textfile
rs1858015	-0.000139424	0.000265296	484598	0.6	0.679033	T	C	arrhythmia	TRUE	reported	f4Tk6n	textfile
rs2832279	-0.000487168	0.000263121	484598	0.064	0.350788	A	C	arrhythmia	TRUE	reported	f4Tk6n	textfile
rs174767	0.000336851	0.000257611	484598	0.17	0.638572	G	A	arrhythmia	TRUE	reported	f4Tk6n	textfile
rs4233681	-5.584e-05	0.000248709	484598	0.87	0.476911	C	T	arrhythmia	TRUE	reported	f4Tk6n	textfile
rs6792493	-0.000141125	0.000250915	484598	0.56	0.42874	G	A	arrhythmia	TRUE	reported	f4Tk6n	textfile
rs9853475	-0.000350453	0.000277719	484598	0.24	0.711511	A	G	arrhythmia	TRUE	reported	f4Tk6n	textfile
rs1689549	-0.00102094	0.000405582	484598	0.0129999	0.103441	C	T	arrhythmia	TRUE	reported	f4Tk6n	textfile
rs2180811	2.96393e-05	0.000248426	484598	0.9	0.488814	A	T	arrhythmia	TRUE	reported	f4Tk6n	textfile
rs62368263	2.85348e-05	0.000360944	484598	0.95	0.135611	C	T	arrhythmia	TRUE	reported	f4Tk6n	textfile
rs755209	-0.000245928	0.00028078	484598	0.38	0.269025	A	G	arrhythmia	TRUE	reported	f4Tk6n	textfile
rs847148	5.32294e-05	0.000264283	484598	0.86	0.328989	T	A	arrhythmia	TRUE	reported	f4Tk6n	textfile
rs6867042	-0.000378783	0.000372594	484598	0.32	0.125029	T	C	arrhythmia	TRUE	reported	f4Tk6n	textfile
rs10153716	0.000412474	0.000263563	484598	0.12	0.326589	G	A	arrhythmia	TRUE	reported	f4Tk6n	textfile
rs145163454	-5.56774e-05	0.000862235	484598	0.95	0.021612	C	T	arrhythmia	TRUE	reported	f4Tk6n	textfile
rs13632	0.000516777	0.000293183	484598	0.0790005	0.770089	G	A	arrhythmia	TRUE	reported	f4Tk6n	textfile
rs62061554	-0.000402176	0.000371767	484598	0.26	0.127741	A	G	arrhythmia	TRUE	reported	f4Tk6n	textfile
rs34161672	0.000170059	0.000265854	484598	0.52	0.3268	A	G	arrhythmia	TRUE	reported	f4Tk6n	textfile
rs11578225	-0.0021	0.0094	977323	0.8247	NA	A	G	heart failure	TRUE	reported	QgVRYG	textfile
rs145163454	0.0186	0.0263	977323	0.4788	NA	C	T	heart failure	TRUE	reported	QgVRYG	textfile
rs28663472	-0.0074	0.0078	977323	0.3425	NA	T	C	heart failure	TRUE	reported	QgVRYG	textfile
rs6723226	-0.003	0.0085	977323	0.723801	NA	G	A	heart failure	TRUE	reported	QgVRYG	textfile
rs728327	-0.0051	0.0083	977323	0.5353	NA	C	T	heart failure	TRUE	reported	QgVRYG	textfile
rs16831319	0.0521	0.0164	977323	0.00148102	NA	C	T	heart failure	TRUE	reported	QgVRYG	textfile
rs4233681	-0.0003	0.0078	977323	0.9737	NA	C	T	heart failure	TRUE	reported	QgVRYG	textfile
rs72707023	-0.0146	0.0105	977323	0.1638	NA	A	G	heart failure	TRUE	reported	QgVRYG	textfile
rs62368263	0.0196	0.0111	977323	0.0784206	NA	C	T	heart failure	TRUE	reported	QgVRYG	textfile
rs2597301	-0.0028	0.0084	977323	0.739799	NA	G	C	heart failure	TRUE	reported	QgVRYG	textfile
rs9847710	0.0113	0.008	977323	0.157	NA	C	T	heart failure	TRUE	reported	QgVRYG	textfile
rs13017210	-0.0046	0.008	977323	0.5639	NA	T	A	heart failure	TRUE	reported	QgVRYG	textfile
rs4679900	-0.0224	0.0079	977323	0.004617	NA	T	C	heart failure	TRUE	reported	QgVRYG	textfile
rs722587	0.0092	0.0085	977323	0.2804	NA	T	A	heart failure	TRUE	reported	QgVRYG	textfile
rs12153515	-0.0111	0.012	977323	0.3551	NA	T	C	heart failure	TRUE	reported	QgVRYG	textfile
rs17077194	0.0151	0.0078	977323	0.0529895	NA	C	G	heart failure	TRUE	reported	QgVRYG	textfile
rs11770437	-0.0107	0.0083	977323	0.197	NA	T	C	heart failure	TRUE	reported	QgVRYG	textfile
rs6839705	0.0126	0.0083	977323	0.128	NA	C	A	heart failure	TRUE	reported	QgVRYG	textfile
rs2832279	-0.0207	0.0083	977323	0.0121501	NA	A	C	heart failure	TRUE	reported	QgVRYG	textfile
rs13632	-0.007	0.0095	977323	0.4612	NA	G	A	heart failure	TRUE	reported	QgVRYG	textfile
rs545754	-0.007	0.008	977323	0.3813	NA	T	A	heart failure	TRUE	reported	QgVRYG	textfile
rs11176001	-0.0113	0.0119	977323	0.3447	NA	A	C	heart failure	TRUE	reported	QgVRYG	textfile
rs1156533	0.008	0.0096	977323	0.4037	NA	G	A	heart failure	TRUE	reported	QgVRYG	textfile
rs4951080	-0.0077	0.0085	977323	0.3613	NA	G	A	heart failure	TRUE	reported	QgVRYG	textfile
rs1689549	0.0085	0.0122	977323	0.4825	NA	C	T	heart failure	TRUE	reported	QgVRYG	textfile
rs2631752	-0.0053	0.0078	977323	0.4999	NA	G	C	heart failure	TRUE	reported	QgVRYG	textfile
rs1542726	-0.0081	0.0079	977323	0.3053	NA	C	A	heart failure	TRUE	reported	QgVRYG	textfile
rs2060285	0.0125	0.0083	977323	0.1309	NA	A	C	heart failure	TRUE	reported	QgVRYG	textfile
rs10153716	-0.006	0.0083	977323	0.4683	NA	G	A	heart failure	TRUE	reported	QgVRYG	textfile
rs10807610	-0.0024	0.0108	977323	0.8213	NA	C	A	heart failure	TRUE	reported	QgVRYG	textfile
rs7423637	0.0057	0.0085	977323	0.5024	NA	T	A	heart failure	TRUE	reported	QgVRYG	textfile
rs6867042	0.0112	0.0125	977323	0.369	NA	T	C	heart failure	TRUE	reported	QgVRYG	textfile
rs12654883	0.009	0.0086	977323	0.2971	NA	T	C	heart failure	TRUE	reported	QgVRYG	textfile
rs1838392	0.0028	0.008	977323	0.727601	NA	G	T	heart failure	TRUE	reported	QgVRYG	textfile
rs806169	-0.001	0.0083	977323	0.9046	NA	G	C	heart failure	TRUE	reported	QgVRYG	textfile
rs58579887	-0.0111	0.0082	977323	0.1748	NA	C	T	heart failure	TRUE	reported	QgVRYG	textfile
rs2212450	0.0051	0.0082	977323	0.5315	NA	C	T	heart failure	TRUE	reported	QgVRYG	textfile
rs6498573	-0.0146	0.0119	977323	0.2216	NA	T	C	heart failure	TRUE	reported	QgVRYG	textfile
rs7994724	0.0029	0.0083	977323	0.727301	NA	G	A	heart failure	TRUE	reported	QgVRYG	textfile
rs2186797	0.0156	0.0165	977323	0.3449	NA	C	T	heart failure	TRUE	reported	QgVRYG	textfile
rs17293632	-0.0228	0.0093	977323	0.0147201	NA	T	C	heart failure	TRUE	reported	QgVRYG	textfile
rs78378222	-0.0203	0.0337	977323	0.5465	NA	G	T	heart failure	TRUE	reported	QgVRYG	textfile
rs3253	-0.0062	0.0084	977323	0.4617	NA	T	C	heart failure	TRUE	reported	QgVRYG	textfile
rs11045079	0.0008	0.0117	977323	0.9481	NA	G	A	heart failure	TRUE	reported	QgVRYG	textfile
rs3012065	0.003	0.0087	977323	0.7279	NA	C	T	heart failure	TRUE	reported	QgVRYG	textfile
rs61026653	-0.0076	0.0113	977323	0.5008	NA	G	A	heart failure	TRUE	reported	QgVRYG	textfile
rs17824374	-0.0099	0.0097	977323	0.3075	NA	C	T	heart failure	TRUE	reported	QgVRYG	textfile
rs11942410	-0.0049	0.0093	977323	0.6009	NA	T	C	heart failure	TRUE	reported	QgVRYG	textfile
rs57116599	-0.024	0.0094	977323	0.01065	NA	A	G	heart failure	TRUE	reported	QgVRYG	textfile
rs9306894	0.0011	0.0081	977323	0.8881	NA	G	A	heart failure	TRUE	reported	QgVRYG	textfile
rs755209	-0.0018	0.0088	977323	0.8406	NA	A	G	heart failure	TRUE	reported	QgVRYG	textfile
rs677355	0.0488	0.0095	977323	2.53099e-07	NA	A	G	heart failure	TRUE	reported	QgVRYG	textfile
rs7795564	0.0098	0.008	977323	0.2204	NA	A	G	heart failure	TRUE	reported	QgVRYG	textfile
rs4910165	0.001	0.0083	977323	0.9012	NA	G	C	heart failure	TRUE	reported	QgVRYG	textfile
rs900400	-0.0117	0.0082	977323	0.1527	NA	C	T	heart failure	TRUE	reported	QgVRYG	textfile
rs10838738	0.0027	0.0083	977323	0.747901	NA	G	A	heart failure	TRUE	reported	QgVRYG	textfile
rs847148	-0.0008	0.0087	977323	0.9302	NA	T	A	heart failure	TRUE	reported	QgVRYG	textfile
rs34417560	-0.0014	0.0091	977323	0.8764	NA	T	A	heart failure	TRUE	reported	QgVRYG	textfile
rs2687965	0.0139	0.0079	977323	0.0779399	NA	A	G	heart failure	TRUE	reported	QgVRYG	textfile
rs11585073	-0.0017	0.0096	977323	0.8558	NA	T	A	heart failure	TRUE	reported	QgVRYG	textfile
rs56269620	0.0094	0.0081	977323	0.2461	NA	G	A	heart failure	TRUE	reported	QgVRYG	textfile
rs4556017	0.0255	0.0114	977323	0.0250202	NA	T	C	heart failure	TRUE	reported	QgVRYG	textfile
rs2327426	-0.0082	0.0087	977323	0.3431	NA	C	T	heart failure	TRUE	reported	QgVRYG	textfile
rs2861709	-0.0144	0.0166	977323	0.3869	NA	G	A	heart failure	TRUE	reported	QgVRYG	textfile
rs6792493	-0.0032	0.008	977323	0.6867	NA	G	A	heart failure	TRUE	reported	QgVRYG	textfile
rs9853475	-0.0077	0.009	977323	0.3904	NA	A	G	heart failure	TRUE	reported	QgVRYG	textfile
rs2555004	-0.0114	0.0078	977323	0.1435	NA	A	G	heart failure	TRUE	reported	QgVRYG	textfile
rs4345978	0.0031	0.0092	977323	0.7377	NA	T	G	heart failure	TRUE	reported	QgVRYG	textfile
rs2605097	0.0057	0.0085	977323	0.5041	NA	A	C	heart failure	TRUE	reported	QgVRYG	textfile
rs7594056	0.0021	0.0087	977323	0.81	NA	G	A	heart failure	TRUE	reported	QgVRYG	textfile
rs1858015	-0.0041	0.0084	977323	0.6273	NA	T	C	heart failure	TRUE	reported	QgVRYG	textfile
rs4423457	0.0055	0.0079	977323	0.4831	NA	A	G	heart failure	TRUE	reported	QgVRYG	textfile
rs174767	0.0028	0.0081	977323	0.728799	NA	G	A	heart failure	TRUE	reported	QgVRYG	textfile
rs9322356	0.0268	0.0133	977323	0.04462	NA	A	G	heart failure	TRUE	reported	QgVRYG	textfile
rs2525570	-0.003	0.008	977323	0.710799	NA	G	A	heart failure	TRUE	reported	QgVRYG	textfile
rs34161672	0.0063	0.0084	977323	0.452701	NA	A	G	heart failure	TRUE	reported	QgVRYG	textfile
rs2180811	-0.0102	0.0078	977323	0.1911	NA	A	T	heart failure	TRUE	reported	QgVRYG	textfile
rs6482359	-0.0024	0.0081	977323	0.770801	NA	G	A	heart failure	TRUE	reported	QgVRYG	textfile
rs10956488	-0.0115	0.0108	977323	0.2871	NA	G	A	heart failure	TRUE	reported	QgVRYG	textfile
rs1333047	0.0599	0.0078	977323	2.26725e-14	NA	T	A	heart failure	TRUE	reported	QgVRYG	textfile
rs2912053	-0.0025	0.0083	977323	0.7616	NA	C	G	heart failure	TRUE	reported	QgVRYG	textfile
rs13271626	-0.0095	0.0084	977323	0.256	NA	G	C	heart failure	TRUE	reported	QgVRYG	textfile
rs7749659	-0.0015	0.0089	977323	0.8624	NA	G	A	heart failure	TRUE	reported	QgVRYG	textfile
rs6462976	0.0167	0.0078	977323	0.0323698	NA	C	T	heart failure	TRUE	reported	QgVRYG	textfile
rs4579999	-0.0084	0.0079	977323	0.2838	NA	C	T	heart failure	TRUE	reported	QgVRYG	textfile
rs17105613	0.0035	0.0084	977323	0.674401	NA	C	T	heart failure	TRUE	reported	QgVRYG	textfile
rs62061554	0.001	0.012	977323	0.9367	NA	A	G	heart failure	TRUE	reported	QgVRYG	textfile
rs7183672	0.0165	0.0085	977323	0.0529103	NA	G	A	heart failure	TRUE	reported	QgVRYG	textfile
rs11635984	0.0048	0.0081	977323	0.5497	NA	C	T	heart failure	TRUE	reported	QgVRYG	textfile
rs8106090	-0.0015	0.0078	977323	0.8523	NA	G	A	heart failure	TRUE	reported	QgVRYG	textfile
rs2421206	-0.0051	0.0086	977323	0.5561	NA	G	T	heart failure	TRUE	reported	QgVRYG	textfile
rs4843407	-0.0227	0.009	977323	0.0117501	NA	A	G	heart failure	TRUE	reported	QgVRYG	textfile
rs3757582	0.0155	0.0169	977323	0.3578	NA	C	T	heart failure	TRUE	reported	QgVRYG	textfile
rs145163454	-0.001277	0.027389	58825	0.962796	0.021365	C	T	myocardial infarction	TRUE	reported	ebi-a-GCST011365	igd
rs11176001	-0.00527	0.011944	58825	0.659052	0.117437	A	C	myocardial infarction	TRUE	reported	ebi-a-GCST011365	igd
rs11045079	0.013978	0.010861	58825	0.198084	0.132327	G	A	myocardial infarction	TRUE	reported	ebi-a-GCST011365	igd
rs57116599	-0.024368	0.008847	58825	0.00589794	0.22572	A	G	myocardial infarction	TRUE	reported	ebi-a-GCST011365	igd
rs847148	0.000751	0.008304	58825	0.927869	0.310145	T	A	myocardial infarction	TRUE	reported	ebi-a-GCST011365	igd
rs34417560	0.004941	0.008498	58825	0.560983	0.246835	T	A	myocardial infarction	TRUE	reported	ebi-a-GCST011365	igd
rs6867042	-0.010866	0.01167	58825	0.351789	0.11429	T	C	myocardial infarction	TRUE	reported	ebi-a-GCST011365	igd
rs7594056	-0.013517	0.008973	58825	0.131976	0.693002	G	A	myocardial infarction	TRUE	reported	ebi-a-GCST011365	igd
rs9306894	0.012612	0.007712	58825	0.101953	0.35357	G	A	myocardial infarction	TRUE	reported	ebi-a-GCST011365	igd
rs6723226	0.009738	0.007871	58825	0.21604	0.351352	G	A	myocardial infarction	TRUE	reported	ebi-a-GCST011365	igd
rs728327	-0.001228	0.007702	58825	0.873278	0.63173	C	T	myocardial infarction	TRUE	reported	ebi-a-GCST011365	igd
rs1333047	0.183077	0.00754	58825	3.50752e-130	0.51492	T	A	myocardial infarction	TRUE	reported	ebi-a-GCST011365	igd
rs2631752	-0.010422	0.007436	58825	0.161035	0.494489	G	C	myocardial infarction	TRUE	reported	ebi-a-GCST011365	igd
rs62368263	-0.019774	0.010556	58825	0.0610366	0.138746	C	T	myocardial infarction	TRUE	reported	ebi-a-GCST011365	igd
rs28663472	-0.016928	0.007419	58825	0.022519	0.44348	T	C	myocardial infarction	TRUE	reported	ebi-a-GCST011365	igd
rs6839705	-0.000634	0.007757	58825	0.934832	0.604881	C	A	myocardial infarction	TRUE	reported	ebi-a-GCST011365	igd
rs9322356	0.00451	0.012256	58825	0.712906	0.099297	A	G	myocardial infarction	TRUE	reported	ebi-a-GCST011365	igd
rs6482359	0.010023	0.007687	58825	0.192214	0.586768	G	A	myocardial infarction	TRUE	reported	ebi-a-GCST011365	igd
rs10807610	0.000477	0.010132	58825	0.962447	0.176314	C	A	myocardial infarction	TRUE	reported	ebi-a-GCST011365	igd
rs12153515	0.011622	0.011437	58825	0.309534	0.121892	T	C	myocardial infarction	TRUE	reported	ebi-a-GCST011365	igd
rs2832279	-0.002944	0.007849	58825	0.707608	0.34427	A	C	myocardial infarction	TRUE	reported	ebi-a-GCST011365	igd
rs2421206	0.033422	0.008311	58825	5.83996e-05	0.33224	G	T	myocardial infarction	TRUE	reported	ebi-a-GCST011365	igd
rs11635984	-0.001088	0.00795	58825	0.891139	0.355418	C	T	myocardial infarction	TRUE	reported	ebi-a-GCST011365	igd
rs2525570	-0.005628	0.007525	58825	0.454536	0.570518	G	A	myocardial infarction	TRUE	reported	ebi-a-GCST011365	igd
rs78378222	-0.014999	0.038806	58825	0.699128	0.012436	G	T	myocardial infarction	TRUE	reported	ebi-a-GCST011365	igd
rs10153716	-0.036482	0.007803	58825	2.98003e-06	0.335801	G	A	myocardial infarction	TRUE	reported	ebi-a-GCST011365	igd
rs4233681	0.002938	0.007498	58825	0.6952	0.446179	C	T	myocardial infarction	TRUE	reported	ebi-a-GCST011365	igd
rs16831319	0.0114	0.014459	58825	0.430433	0.068972	C	T	myocardial infarction	TRUE	reported	ebi-a-GCST011365	igd
rs2597301	0.005037	0.00801	58825	0.529485	0.653929	G	C	myocardial infarction	TRUE	reported	ebi-a-GCST011365	igd
rs9853475	-0.002202	0.008187	58825	0.787951	0.681909	A	G	myocardial infarction	TRUE	reported	ebi-a-GCST011365	igd
rs2605097	0.007014	0.008118	58825	0.38755	0.679649	A	C	myocardial infarction	TRUE	reported	ebi-a-GCST011365	igd
rs1542726	-0.016226	0.007861	58825	0.0390158	0.582614	C	A	myocardial infarction	TRUE	reported	ebi-a-GCST011365	igd
rs58579887	0.005745	0.007878	58825	0.465808	0.398963	C	T	myocardial infarction	TRUE	reported	ebi-a-GCST011365	igd
rs10838738	-0.019475	0.007863	58825	0.0132709	0.335489	G	A	myocardial infarction	TRUE	reported	ebi-a-GCST011365	igd
rs3757582	0.003893	0.01447	58825	0.787893	0.071441	C	T	myocardial infarction	TRUE	reported	ebi-a-GCST011365	igd
rs7749659	0.023248	0.008792	58825	0.00820692	0.235916	G	A	myocardial infarction	TRUE	reported	ebi-a-GCST011365	igd
rs2060285	-0.003389	0.007752	58825	0.661974	0.337235	A	C	myocardial infarction	TRUE	reported	ebi-a-GCST011365	igd
rs806169	-0.005836	0.007922	58825	0.461384	0.648805	G	C	myocardial infarction	TRUE	reported	ebi-a-GCST011365	igd
rs8106090	0.004092	0.007464	58825	0.583563	0.488042	G	A	myocardial infarction	TRUE	reported	ebi-a-GCST011365	igd
rs174767	0.01181	0.007673	58825	0.123732	0.608754	G	A	myocardial infarction	TRUE	reported	ebi-a-GCST011365	igd
rs4951080	0.006874	0.007868	58825	0.382277	0.645375	G	A	myocardial infarction	TRUE	reported	ebi-a-GCST011365	igd
rs61026653	-0.016622	0.010631	58825	0.117906	0.136269	G	A	myocardial infarction	TRUE	reported	ebi-a-GCST011365	igd
rs72707023	-0.00518	0.010144	58825	0.609667	0.170591	A	G	myocardial infarction	TRUE	reported	ebi-a-GCST011365	igd
rs6792493	0.012172	0.00766	58825	0.112035	0.413691	G	A	myocardial infarction	TRUE	reported	ebi-a-GCST011365	igd
rs900400	0.005312	0.007649	58825	0.487424	0.389854	C	T	myocardial infarction	TRUE	reported	ebi-a-GCST011365	igd
rs4423457	0.01498	0.007542	58825	0.047037	0.413922	A	G	myocardial infarction	TRUE	reported	ebi-a-GCST011365	igd
rs7183672	0.003202	0.008031	58825	0.690114	0.351798	G	A	myocardial infarction	TRUE	reported	ebi-a-GCST011365	igd
rs3012065	0.001157	0.008074	58825	0.886002	0.32274	C	T	myocardial infarction	TRUE	reported	ebi-a-GCST011365	igd
rs6462976	0.017859	0.007479	58825	0.016966	0.540244	C	T	myocardial infarction	TRUE	reported	ebi-a-GCST011365	igd
rs17077194	0.014897	0.007488	58825	0.0466745	0.458445	C	G	myocardial infarction	TRUE	reported	ebi-a-GCST011365	igd
rs1838392	-0.004655	0.007619	58825	0.541174	0.561446	G	T	myocardial infarction	TRUE	reported	ebi-a-GCST011365	igd
rs2687965	0.005986	0.007442	58825	0.42123	0.500286	A	G	myocardial infarction	TRUE	reported	ebi-a-GCST011365	igd
rs11942410	0.012628	0.008635	58825	0.143628	0.245174	T	C	myocardial infarction	TRUE	reported	ebi-a-GCST011365	igd
rs11770437	0.004824	0.00775	58825	0.533669	0.359036	T	C	myocardial infarction	TRUE	reported	ebi-a-GCST011365	igd
rs13632	0.013427	0.008966	58825	0.134243	0.747857	G	A	myocardial infarction	TRUE	reported	ebi-a-GCST011365	igd
rs2186797	-0.006188	0.016549	58825	0.708492	0.057862	C	T	myocardial infarction	TRUE	reported	ebi-a-GCST011365	igd
rs1858015	0.004809	0.00797	58825	0.546249	0.66164	T	C	myocardial infarction	TRUE	reported	ebi-a-GCST011365	igd
rs545754	0.00714	0.007713	58825	0.354586	0.366405	T	A	myocardial infarction	TRUE	reported	ebi-a-GCST011365	igd
rs7994724	-0.001795	0.008093	58825	0.824425	0.629567	G	A	myocardial infarction	TRUE	reported	ebi-a-GCST011365	igd
rs4679900	0.00435	0.007534	58825	0.563683	0.52257	T	C	myocardial infarction	TRUE	reported	ebi-a-GCST011365	igd
rs2861709	0.005528	0.015911	58825	0.728278	0.05662	G	A	myocardial infarction	TRUE	reported	ebi-a-GCST011365	igd
rs13017210	-0.000627	0.007664	58825	0.934749	0.370868	T	A	myocardial infarction	TRUE	reported	ebi-a-GCST011365	igd
rs4556017	0.002826	0.011181	58825	0.800494	0.839665	T	C	myocardial infarction	TRUE	reported	ebi-a-GCST011365	igd
rs3253	-0.003088	0.007863	58825	0.694538	0.326498	T	C	myocardial infarction	TRUE	reported	ebi-a-GCST011365	igd
rs2327426	-0.073797	0.007988	58825	2.63998e-20	0.30274	C	T	myocardial infarction	TRUE	reported	ebi-a-GCST011365	igd
rs2180811	-0.005176	0.007453	58825	0.487411	0.497392	A	T	myocardial infarction	TRUE	reported	ebi-a-GCST011365	igd
rs17293632	-0.060317	0.009209	58825	5.95937e-11	0.214235	T	C	myocardial infarction	TRUE	reported	ebi-a-GCST011365	igd
rs4843407	-0.006098	0.008473	58825	0.471721	0.260409	A	G	myocardial infarction	TRUE	reported	ebi-a-GCST011365	igd
rs4345978	0.003122	0.00876	58825	0.721611	0.238099	T	G	myocardial infarction	TRUE	reported	ebi-a-GCST011365	igd
rs17105613	0.014578	0.007966	58825	0.0672574	0.332971	C	T	myocardial infarction	TRUE	reported	ebi-a-GCST011365	igd
rs62061554	-0.003857	0.011866	58825	0.745156	0.118591	A	G	myocardial infarction	TRUE	reported	ebi-a-GCST011365	igd
rs11585073	0.010922	0.009424	58825	0.246443	0.221883	T	A	myocardial infarction	TRUE	reported	ebi-a-GCST011365	igd
rs11578225	0.019862	0.009146	58825	0.0299082	0.197731	A	G	myocardial infarction	TRUE	reported	ebi-a-GCST011365	igd
rs2555004	-0.017961	0.007478	58825	0.0163369	0.521448	A	G	myocardial infarction	TRUE	reported	ebi-a-GCST011365	igd
rs722587	0.016683	0.008237	58825	0.0428361	0.286726	T	A	myocardial infarction	TRUE	reported	ebi-a-GCST011365	igd
rs1156533	0.008006	0.008423	58825	0.341861	0.311779	G	A	myocardial infarction	TRUE	reported	ebi-a-GCST011365	igd
rs4579999	-0.001775	0.007494	58825	0.812782	0.519716	C	T	myocardial infarction	TRUE	reported	ebi-a-GCST011365	igd
rs677355	0.065157	0.007839	58825	9.91973e-17	0.342625	A	G	myocardial infarction	TRUE	reported	ebi-a-GCST011365	igd
rs4910165	0.023472	0.008398	58825	0.00520595	0.685611	G	C	myocardial infarction	TRUE	reported	ebi-a-GCST011365	igd
rs2212450	0.004757	0.007665	58825	0.534864	0.4538	C	T	myocardial infarction	TRUE	reported	ebi-a-GCST011365	igd
rs13271626	0.005873	0.007955	58825	0.460374	0.316546	G	C	myocardial infarction	TRUE	reported	ebi-a-GCST011365	igd
rs10956488	0.012455	0.00979	58825	0.203287	0.185041	G	A	myocardial infarction	TRUE	reported	ebi-a-GCST011365	igd
rs755209	0.011166	0.008741	58825	0.201412	0.268164	A	G	myocardial infarction	TRUE	reported	ebi-a-GCST011365	igd
rs1689549	0.048953	0.01152	58825	2.17e-05	0.117331	C	T	myocardial infarction	TRUE	reported	ebi-a-GCST011365	igd
rs9847710	0.023191	0.007486	58825	0.001957	0.430291	C	T	myocardial infarction	TRUE	reported	ebi-a-GCST011365	igd
rs56269620	-0.010241	0.007735	58825	0.1855	0.374854	G	A	myocardial infarction	TRUE	reported	ebi-a-GCST011365	igd
rs7795564	0.002564	0.007844	58825	0.743729	0.358148	A	G	myocardial infarction	TRUE	reported	ebi-a-GCST011365	igd
rs12654883	0.014273	0.00826	58825	0.0839905	0.294953	T	C	myocardial infarction	TRUE	reported	ebi-a-GCST011365	igd
rs2912053	-0.004738	0.008158	58825	0.561456	0.604243	C	G	myocardial infarction	TRUE	reported	ebi-a-GCST011365	igd
rs7423637	0.04066	0.0081	58825	5.27995e-07	0.295696	T	A	myocardial infarction	TRUE	reported	ebi-a-GCST011365	igd
rs17824374	0.028281	0.009026	58825	0.001736	0.203547	C	T	myocardial infarction	TRUE	reported	ebi-a-GCST011365	igd
rs6498573	-0.012483	0.010481	58825	0.233597	0.140377	T	C	myocardial infarction	TRUE	reported	ebi-a-GCST011365	igd
rs34161672	-0.006817	0.008391	58825	0.416527	0.307844	A	G	myocardial infarction	TRUE	reported	ebi-a-GCST011365	igd

## Sheet: Table S4
Table S4. Instrumental Variable Matching Process and Strength Assessment for Reverse Analysis
Exposure	Outcome	Initial IVs Selected for Exposure	SNPs Not Matched in Outcome GWAS (Before Proxy)	Proxy SNP Replacements (Original SNP -> Proxy SNP, R²)	Palindromic/Weak IVs Removed (SNPs)	Final IVs Used in Analysis	Mean F-statistic of Final IVs	Min F-statistic of Final IVs	Max F-statistic of Final IVs
Arrhythmia	Hemorrhoids	12	0	N/A	0	12	85.08	31.38	410.46
Atrial fibrillation	Hemorrhoids	111	0	N/A	2 (rs28439930, rs3951016)	109	83.78	29.68	920.76
Coronary artery disease	Hemorrhoids	41	2 (rs180803, rs7212798)	rs7212798 -> rs747895 (R²=0.0003748378)	2 (rs10139550, rs7568458)	38 (41-1 unmatched+0 proxy used-2 removed)	61.28	29.88	443.09
Heart failure (ebi-a-GCST009541)	Hemorrhoids	12	0	N/A	2 (rs1556516, rs4766578)	10	41.5	30.04	83.1
Myocardial infarction	Hemorrhoids	78	4 (rs180803, rs10404176, rs12906125, rs433903)	rs10404176 -> rs10410487 (R²=0.0008063466); rs12906125 -> rs35346340 (R²=0.0013415844); rs433903 -> rs355780 (R²=0.0005404844)	3 (rs10176176, rs2972149, rs433903)	74 (78-1 unmatched+0 proxy used-3 removed)	65.98	30	641.28

## Sheet: Table S5
Table S5. Pleiotropy and heterogeneity analyses of causal relationships between hemorrhoids and CVD
Exposure	Outcome	Heterogeneity		Pleiotropy
		Q statistic (IVW)	P value	MR-Egger Intercept	P value
Hemorrhoids	arrhythmia	103.381	0.12557	0	0.779
	Heart failure	133.115	6e-05	0.003	0.502
	Myocardial infarction	409.682	<0.00001	0.01	0.111
	Atrial fibrillation	242.622	<0.00001	0.001	0.823
	Coronary artery disease	239.728	<0.00001	0.006	0.362

## Sheet: Table S6
Table S6. Outliers identified by the MR-PRESSO analysis
Exposure	Outcome	Outliers
Hemorrhoids	Heart failure	rs1333047, rs16831319, rs677355
	Myocardial infarction	rs10153716, rs1333047, rs1689549, rs17293632, rs2327426, rs2421206, rs677355, rs7423637, rs9847710
	Atrial fibrillation	rs11635984, rs1333047, rs4951080, rs7749659
	Coronary artery disease	rs1333047, rs17293632, rs2327426, rs2421206, rs7423637, rs9847710

## Sheet: Table S7
Table S7. Pleiotropic analysis by MR-PRESSO method
Exposure	Outcome	Raw		Outlier corrected		Global P	Number of outliers	Distortion P
		OR (CI%)	P	OR (CI%)	P
Hemorrhoids	arrhythmia	1 (1 – 1)	0.99	NA	NA	0.188	0	NA
	Heart failure	0.91(0.84 – 0.98)	0.02	0.95(0.9 – 1.02)	0.14	<0.001	3	0.055
	Myocardial infarction	0.84 (0.71 - 1)	0.05	0.96（0.89 - 1.03）	0.24	<0.001	9	<0.001
	Atrial fibrillation	0.98 (0.9 – 1.06)	0.6	0.95(0.88 - 1.03)	0.23	<0.001	4	0.682
	Coronary artery disease	0.95 (0.82 - 1.1)	0.48	0.95（0.88 - 1.03）	0.22	<0.001	6	0.981

## Sheet: Table S8
Table S8. Heterogeneity and pleiotropy (radial Mendelian randomization after eliminating outliers)
Exposure	Outcome	Heterogeneity		Pleiotropy
		Q statistic (IVW)	P	MR-Egger intercept	P	FDR adjusted P
Hemorrhoids	Arrhythmia	74.03656	0.773189	2.94E-05	0.778812	0.78
Hemorrhoids	Atrial fibrillation	70.25825	0.305927	0.001007	0.822795	0.82
Hemorrhoids	Coronary artery disease	54.94786	0.952447	0.005964	0.362185	0.36
Hemorrhoids	Heart failure	58.63362	0.757091	0.002939	0.501701	0.50
Hemorrhoids	Myocardial infarction	64.30505	0.669397	0.010167	0.111267	0.11
IVW: inverse variance weighted; FDR: false discovery rate.

## Sheet: Table S9
Table S9. MR-PRESSO (radial Mendelian randomization after eliminating outliers)
Exposure	Outcome	Raw		Outlier corrected		Global P
		OR (CI%)	P	OR (CI%)	P
Hemorrhoids	Arrhythmia	0.9992 (0.9975-1.0009)	0.354	NA (NA-NA)	NA	0.792
Hemorrhoids	Atrial fibrillation	0.9797 (0.9236-1.0392)	0.499	NA (NA-NA)	NA	0.303
Hemorrhoids	Coronary artery disease	0.9632 (0.9023-1.0283)	0.265	NA (NA-NA)	NA	0.950
Hemorrhoids	Heart failure	0.9510 (0.8940-1.0116)	0.115	NA (NA-NA)	NA	0.753
Hemorrhoids	Myocardial infarction	0.9882 (0.9317-1.0481)	0.693	NA (NA-NA)	NA	0.675
OR: odds ratio; CI: confidence interval; NA: not available.

## Sheet: Table S10
Table S10. Heterogeneity and pleiotropy (reverse radial Mendelian randomization after eliminating outliers)
Exposure	Outcome	Heterogeneity		Pleiotropy
		Q statistic (IVW)	P	MR-Egger intercept	P	FDR adjusted P
Arrhythmia	Hemorrhoids	4.775707	0.687313	-0.00138	0.649539	0.81
Atrial fibrillation		87.16927	0.564897	-0.00101	0.361485	0.81
Coronary artery disease		19.70859	0.713222	0.002198	0.432501	0.81
Heart failure		1.759003	0.41499	-0.00758	0.504929	0.81
Myocardial infarction		52.28033	0.385474	0.000278	0.886735	0.89
IVW: inverse variance weighted; FDR: false discovery rate.

[truncated: 1 more sheets: Table S11]
